# Supplementary material for: Extracts of the Algerian Fungus Phlegmacium herculeum: Chemical Analysis, Antioxidant, Antibacterial, and Cytotoxicity Evaluation
Source: J Fungi (Basel). 2025 Dec 18;11(12):894. doi: 10.3390/jof11120894 (PMC12733421; doi:10.3390/jof11120894)
Supplement: Supplementary file 1 [file jof-11-00894-s001.zip]

Archive with 1 entries (1 files):
- jof-4014595-supplementary.pdf
